# Supplementary material for: Localization of Lesions in Autoimmune Blistering Diseases Is Independent of Site-Specific Target Antigen Expression
Source: Life (Basel). 2025 Jan 31;15(2):218. doi: 10.3390/life15020218 (PMC11857079; doi:10.3390/life15020218)
Supplement: Supplementary file 1 [file life-15-00218-s001.zip]

Archive with 1 entries (1 files):
- life-3392294-supplementary.pdf
